# Supplementary material for: Prospective performance of the IWG-2023 criteria and IPSS-M in a phase 2 trial of guadecitabine for higher-risk MDS or CMML
Source: Blood Neoplasia. 2024 Mar 29;1(2):100008. doi: 10.1016/j.bneo.2024.100008 (PMC12082099; doi:10.1016/j.bneo.2024.100008)
Supplement: Supplemental Tables 1-5 [file BNEO_NEO-2024-000211-mmc2.xlsx]

## Sheet: Table S1 - ORR IWG 2023 model
Table S1. Logistic regression model for overall response rate using IWG 2023 criteria
Univariate							Multivariate
Covariate	n/mdn(IQR)	coef	OR	L 95% CI	U 95% CI	p	coef	OR	L 95%CI	U 95%CI	p
TP53	32/95	-0.117783	0.888889	0.383438	2.06063	0.783652
TP53 multi-hit	21/95	-0.973449	0.377778	0.137497	1.03796	0.0590633	-0.815002	0.153108	0.0286963	0.816901	0.028
TET2	23/95	0.956732	2.60317	0.962819	7.03821	0.0593894	0.209075	1.61836	0.319133	8.20687	0.5611
del7/7q	33/99	-0.952658	0.385714	0.163053	0.912438	0.0301165	-0.487628	0.325366	0.110205	0.960605	0.0421
CK	38/99	-0.47082	0.62449	0.276984	1.40798	0.256342
CMML	18/100	1.05315	2.86667	0.936496	8.77503	0.0650344	0.316805	2.07398	0.468658	9.17813	0.3364
del5/5q	24/99	-0.325278	0.722326	0.287584	1.81427	0.488782
DNA methylation	38/95	0.556656	1.74483	0.76867	3.96064	0.183214
Chromatin remodeling	32/95	-0.117783	0.888889	0.383438	2.06063	0.783652
Spliceosome complex	14/95	-0.427444	0.652174	0.208544	2.03953	0.46247
Transcription factor	24/95	-0.547781	0.578231	0.228379	1.46402	0.247794
RAS pathway	15/95	0.716678	2.04762	0.645338	6.49697	0.223788
IPSS-M	1.6 (1.4-1.8)	-0.45	0.578231	0.444858	0.923116	0.0158536	-0.191023	0.644135	0.364007	1.13984	0.1309
MD-CMML	7/18	0.223144	1.25	0.26499	5.89646	0.777987
MP-CMML	11/18	1.57152	4.81395	0.984069	23.5493	0.052363
MDS-F	2/82	-0.081678	0.921569	0.0560409	15.1548	0.954407
MDS-IB1	14/82	-0.0930904	0.911111	0.294356	2.82014	0.871714
MDS-IB2	33/82	0.152469	1.16471	0.504829	2.68713	0.720752
MDS-LB	11/82	-0.2948	0.744681	0.211725	2.6192	0.645934
MDS-SF3B1	1/82	NA	NE	NE	NE	NA
MDS-biTP53*	21/82	-0.973449	0.377778	0.137497	1.03796	0.0590633

## Sheet: Table S2 - ORR IWG 2006 model
Table S2. Logistic regression model for overall response rate using IWG 2023 criteria
Univariate							Multivariate
Covariate	n	coef	OR	L 95% CI	U 95% CI	p	coef	OR	L 95% CI	U 95% CI	p
TP53	32/95	0.228892	1.25721	0.523335	3.02018	0.608738
TP53 multi-hit	21/95	-0.0051151	0.994898	0.369303	2.68024	0.991929
TET2	23/95	0.700527	2.01481	0.715578	5.67301	0.18473
del7/7q	33/99	-0.466374	0.627273	0.267895	1.46875	0.282648
CK	38/99	-0.100623	0.904274	0.394371	2.07346	0.812146
CMML	18/100	0.907922	2.47917	0.750534	8.18919	0.136421
del5/5q	24/99	0.0279739	1.02837	0.398841	2.65154	0.953839
DNA methylation	38/95	0.261884	1.29938	0.560608	3.01169	0.541462
Chromatin remodeling	32/95	0.0312525	1.03175	0.433621	2.45491	0.943665
Spliceosome complex	14/95	-0.573346	0.563636	0.180918	1.75596	0.322717
Transcription factor	24/95	-0.428929	0.651206	0.256868	1.65093	0.366152
RAS pathway	15/95	0.606136	1.83333	0.539156	6.23402	0.331706

## Sheet: Table S3 - OS model
Table S3. Cox proportional hazards model for overall survival.
Univariate						Multivariate
Covariate	coef	OR	L 95% CI	U 95% CI	p	coef	OR	L 95% CI	U 95% CI	p
IPSS-R very high*	1.02725	2.79337	1.59322	4.89759	0.000336117
CG risk very poor*	1.17062	3.224	1.69138	6.14537	0.000375465
ACE27: 3	1.37156	3.94151	1.50575	10.3174	0.00521225	0.24	1.28	0.95	1.71	0.11
Race: W†	-1.4065	0.244998	0.0748022	0.802439	0.0201484
MDS-biTP53*	1.17822	3.2486	1.1028	9.56962	0.0325584
IPSS-M very high	0.565739	1.76075	0.999599	3.10148	0.0501627
Race: Hispanic	-1.58873	0.204184	0.0404993	1.02943	0.0542511
CG risk poor	0.72517	2.06508	0.944361	4.51582	0.0692846
IPSS-M: moderate low	-1.75875	0.17226	0.0228985	1.29587	0.0875942
ACE27: 2	0.743136	2.10252	0.843012	5.2438	0.110998
Therapy-related: Yes	0.314404	1.36944	0.819838	2.28749	0.229718
IPSS-R intermediate	-0.624277	0.535648	0.181128	1.58407	0.259125
ACE27: 1	0.507448	1.66105	0.683405	4.03725	0.262766
Age	0.0127441	1.01283	0.990122	1.03605	0.27056
Race: mixed	-0.395568	0.673298	0.159168	2.84812	0.590874
IPSS-M low	0.241364	1.27298	0.168508	9.61668	0.815029
IPSS-M moderate	0.112175	1.11871	0.41134	3.04252	0.826069
MDS-f	-0.238285	0.787978	0.0878981	7.06398	0.831378
MDS-LB	-0.104211	0.901035	0.2539	3.19758	0.87189
MDS-IB1	-0.0605052	0.941289	0.289571	3.05979	0.919871
CG risk intermediate	-0.0390471	0.961705	0.386237	2.39458	0.933143
MDS-IB2	-0.0432746	0.957648	0.325276	2.81942	0.937392
MP-CMML	-0.0422783	0.958603	0.280324	3.27806	0.946267
IPSS-R low	-15.5618	1.74e-07	0	inf	0.995482
CG risk very good	-15.5515	1.76e-07	0	inf	0.995507
MDS-LB-SF3B1	-16.0066	1.12e-07	0	inf	0.99603
TP53 multi-hit	1.24988	3.48994	2.04154	5.96592	4.9e-06	0.86	2.36	1.09	5.11	0.03
TP53 VAF*	2.75935	15.7896	4.18281	59.6035	4.7e-05
TP53*	0.877348	2.40451	1.46774	3.93917	0.000494759
del5q	0.874716	2.39819	1.43716	4.00188	0.000813548	0.11	1.12	0.54	2.29	0.76
del77q	0.671266	1.95671	1.1894	3.21903	0.00822085	0.35	1.41	0.83	2.42	0.21
TET2	-0.727698	0.48302	0.252048	0.925648	0.0283234	-0.28	0.75	0.37	1.54	0.44
STAT5B	1.76912	5.86567	0.777232	44.2674	0.0862399
DNMT3A	-0.631784	0.531643	0.252697	1.11851	0.0959455
STAG2	1.60485	4.97711	0.664512	37.2779	0.118255
ETNK1	0.991547	2.6954	0.653387	11.1193	0.170263
IDH2	-0.813134	0.443466	0.108242	1.81687	0.258437
RUNX1	-0.343974	0.708948	0.370399	1.35693	0.299052
U2AF1	-0.946544	0.38808	0.0536657	2.80637	0.348396
BCORL1	0.93288	2.54182	0.347186	18.6092	0.358388
WT1	-0.885749	0.412405	0.0570195	2.9828	0.380269
MDSCMML	-0.233876	0.79146	0.413256	1.51579	0.48055
SETBP1	0.714035	2.04222	0.280232	14.8828	0.481051
IDH1	0.57442	1.7761	0.244295	12.9128	0.570362
NPM1	0.386591	1.47195	0.358352	6.04614	0.59175
EZH2	0.173693	1.18969	0.5668	2.49711	0.646127
NRAS	0.162336	1.17626	0.534982	2.58621	0.686327
GATA2	-0.388183	0.678288	0.0938385	4.90284	0.700501
NF1	-0.339269	0.712291	0.0983942	5.15639	0.736931
SRSF2	0.0999797	1.10515	0.399866	3.05441	0.84715
SF3B1	0.128836	1.1375	0.277326	4.66569	0.858008
ASXL1	0.0433705	1.04432	0.614213	1.77563	0.872764
KRAS	0.0638158	1.0659	0.385389	2.94802	0.902149
BRAF	-0.08329	0.920084	0.127197	6.65546	0.934249
CBL	-0.08329	0.920084	0.127197	6.65546	0.934249
PHF6	-16.9982	4.15e-08	0	inf	0.994865
ETV6	-15.9257	1.21e-07	0	inf	0.995977
ZRSR2	-15.9244	1.21e-07	0	inf	0.996112
*Variables not included in the multivariate model because of high colinearity with one or more included variables. †We have excluded this variable in the multivariate analysis because of the lack of biological rationale.

## Sheet: Table S4 - Complete AE
Table S4. Treatment emergent adverse events, complete
Adverse event (>10%)	Grade 1 or 2	Grade 3	Grade 4	Grade 5
Fatigue - 10016256 / CTCAE4.03	79	6	0	0
Nausea - 10028813 / CTCAE4.03	37	1	0	0
Injection site reaction - 10022095 / CTCAE4.03	29	0	0	0
Constipation - 10010774 / CTCAE4.03	23	0	0	0
Dyspnea - 10013963 / CTCAE4.03	22	4	0	0
Mucositis oral - 10028130 / CTCAE4.03	22	3	0	0
Diarrhea - 10012727 / CTCAE4.03	14	0	0	0
Vomiting - 10047700 / CTCAE4.03	12	1	0	0
Dizziness - 10013573 / CTCAE4.03	10	0	0	0
Headache - 10019211 / CTCAE4.03	7	4	0	0
Fever - 10016558 / CTCAE4.03	7	0	0	0
Alanine aminotransferase increased - 10001551 / CTCAE4.03	6	0	0	0
Myalgia - 10028411 / CTCAE4.03	5	0	0	0
Pain - 10033371 / CTCAE4.03	4	2	0	0
Bruising - 10006504 / CTCAE4.03	4	0	0	0
Flu-like symptoms - 10016791 / CTCAE4.03	4	0	0	0
Memory impairment - 10027175 / CTCAE4.03	4	0	0	0
Hypotension - 10021097 / CTCAE4.03	3	3	0	0
Hyperuricemia - 10020907 / CTCAE4.03	3	2	1	0
Chest pain - cardiac - 10008481 / CTCAE4.03	3	2	0	0
Blood bilirubin increased - 10005364 / CTCAE4.03	3	1	0	0
Fall - 10016173 / CTCAE4.03	3	1	0	0
Hypoalbuminemia - 10020943 / CTCAE4.03	3	1	0	0
Anorexia - 10002646 / CTCAE4.03	3	0	0	0
Edema limbs - 10050068 / CTCAE4.03	3	0	0	0
Sinus bradycardia - 10040741 / CTCAE4.03	3	0	0	0
Heart failure - 10019279 / CTCAE4.03	2	1	1	0
Hematoma - 10019428 / CTCAE4.03	2	1	0	0
Aspartate aminotransferase increased - 10003481 / CTCAE4.03	2	0	1	0
Alkaline phosphatase increased - 10001675 / CTCAE4.03	2	0	0	0
Arthralgia - 10003239 / CTCAE4.03	2	0	0	0
Cough - 10011224 / CTCAE4.03	2	0	0	0
Creatinine increased - 10011368 / CTCAE4.03	2	0	0	0
Purpura - 10037549 / CTCAE4.03	2	0	0	0
Sinus tachycardia - 10040752 / CTCAE4.03	2	0	0	0
Urinary tract infection - 10046571 / CTCAE4.03	1	7	0	0
Hypertension - 10020772 / CTCAE4.03	1	3	0	0
Upper respiratory infection - 10046300 / CTCAE4.03	1	3	0	0
Acute kidney injury - 10069339 / CTCAE4.03	1	2	0	0
Atrial fibrillation - 10003658 / CTCAE4.03	1	2	0	0
Dehydration - 10012174 / CTCAE4.03	1	1	0	0
Musculoskeletal and connective tissue disorder - (other), specify - 10028395 / CTCAE4.03	1	1	0	0
Allergic rhinitis - 10001723 / CTCAE4.03	1	0	0	0
Cardiac disorders - (other), specify - 10007541 / CTCAE4.03	1	0	0	0
Conjunctivitis - 10010741 / CTCAE4.03	1	0	0	0
Depression - 10012378 / CTCAE4.03	1	0	0	0
Flank pain - 10016750 / CTCAE4.03	1	0	0	0
Gait disturbance - 10017577 / CTCAE4.03	1	0	0	0
Hypomagnesemia - 10021028 / CTCAE4.03	1	0	0	0
Infusion related reaction - 10051792 / CTCAE4.03	1	0	0	0
Injury, poisoning and procedural complications - (other), specify - 10022117 / CTCAE4.03	1	0	0	0
Proctitis - 10036774 / CTCAE4.03	1	0	0	0
Rash maculo-papular - 10037868 / CTCAE4.03	1	0	0	0
Restlessness - 10038743 / CTCAE4.03	1	0	0	0
Skin and subcutaneous tissue disorders - (other), specify - 10040785 / CTCAE4.03	1	0	0	0
Sore throat - 10041367 / CTCAE4.03	1	0	0	0
Transient ischemic attacks - 10044391 / CTCAE4.03	1	0	0	0
Febrile neutropenia - 10016288 / CTCAE4.03	0	32	0	0
Lung infection - 10061229 / CTCAE4.03	0	25	1	2
Platelet count decreased - 10035528 / CTCAE4.03	0	16	7	0
Bacteremia-Infections and infestations - (other), specify - 10021881 / CTCAE4.03	0	10	0	0
White blood cell decreased - 10049182 / CTCAE4.03	0	9	7	0
Anemia - 10002272 / CTCAE4.03	0	5	2	0
Cellulitis-skin infection - 10040872 / CTCAE4.03	0	3	0	0
Cellulitis-soft tissue infection - 10062255 / CTCAE4.03	0	3	0	0
Neoplasms benign, malignant and unspecified (including cysts and polyps) - (other), specify - 10029104 / CTCAE4.03	0	3	0	1
Small intestinal obstruction - 10041101 / CTCAE4.03	0	3	0	0
Tooth infection - 10048762 / CTCAE4.03	0	3	0	0
Neutrophil count decreased - 10029366 / CTCAE4.03	0	2	5	0
Abdominal pain - 10000081 / CTCAE4.03	0	2	0	0
Cellulitis - infections and infestations - (other), specify - 10021881 / CTCAE4.03	0	2	0	0
Epistaxis - 10015090 / CTCAE4.03	0	2	0	0
Generalized muscle weakness - 10062572 / CTCAE4.03	0	2	0	0
Hyperglycemia - 10020639 / CTCAE4.03	0	2	0	0
Hyponatremia - 10021038 / CTCAE4.03	0	2	0	0
Infection other - device-related infection - 10064687 / CTCAE4.03	0	2	0	0
Infection other - infections and infestations - (other), specify - 10021881 / CTCAE4.03	0	2	0	0
Oral hemorrhage - 10030980 / CTCAE4.03	0	2	0	0
Pain in extremity - 10033425 / CTCAE4.03	0	2	0	0
Renal and urinary disorders - (other), specify - 10038359 / CTCAE4.03	0	2	0	0
Syncope - 10042772 / CTCAE4.03	0	2	0	0
Virus-lung infection - 10061229 / CTCAE4.03	0	2	0	0
Bacteremia-febrile neutropenia - 10016288 / CTCAE4.03	0	1	0	0
Cellulitis - skin and subcutaneous tissue disorders - (other), specify - 10040785 / CTCAE4.03	0	1	0	0
Cellulitis - wound infection - 10048038 / CTCAE4.03	0	1	0	0
Cholecystitis - 10008612 / CTCAE4.03	0	1	0	0
Fungal-lung infection - 10061229 / CTCAE4.03	0	1	0	0
Gastritis - 10017853 / CTCAE4.03	0	1	0	0
Gastrointestinal disorders - (other), specify - 10017947 / CTCAE4.03	0	1	0	0
Hematuria - 10019450 / CTCAE4.03	0	1	0	0
Hem-gastrointestinal disorders - (other), specify - 10017947 / CTCAE4.03	0	1	0	0
Infection other - anorectal infection - 10061640 / CTCAE4.03	0	1	0	0
Infection other - hepatic infection - 10056522 / CTCAE4.03	0	1	0	0
Leukocytosis - 10024378 / CTCAE4.03	0	1	0	0
Lymphocyte count increased - 10025258 / CTCAE4.03	0	1	0	0
Non-cardiac chest pain - 10062501 / CTCAE4.03	0	1	0	0
Pharyngitis - 10034835 / CTCAE4.03	0	1	0	0
Pleuritic pain - 10035623 / CTCAE4.03	0	1	0	0
Stroke - 10042244 / CTCAE4.03	0	1	0	1
Thromboembolic event - 10043565 / CTCAE4.03	0	1	0	0
Urinary tract obstruction - 10061574 / CTCAE4.03	0	1	0	0
Vascular access complication - 10062169 / CTCAE4.03	0	1	0	0
Virus - infections and infestations - (other), specify - 10021881 / CTCAE4.03	0	1	0	0
Virus - upper respiratory infection - 10046300 / CTCAE4.03	0	1	0	0
Acute coronary syndrome - 10051592 / CTCAE4.03	0	0	1	0
Hyperkalemia - 10020647 / CTCAE4.03	0	0	1	0
Respiratory failure - 10038695 / CTCAE4.03	0	0	1	0
Sepsis - 10040047 / CTCAE4.03	0	0	1	3
Cardiac arrest - 10007515 / CTCAE4.03	0	0	0	3
Fungal pneumonia infections and infestations - (other), specify - 10021881 / CTCAE4.03	0	0	0	1
Fungal-sinusitis - 10040753 / CTCAE4.03	0	0	0	1
Myelodysplastic syndrome - 10028533 / CTCAE4.03	0	0	0	1

## Sheet: Table S5- historical HMA ORR
Table 4. HMA response rates across different criteria
Criteria		CALGB-1993		IWG 2000		IWG 2006			IWG 2023
Drug		Aza	Dec	Aza	Dec	Aza	Dec	SGI	SGI 110
ORR		60		44	30	43	51	62	52
CR		7		10	9	32	35	25	30
	CCR								1
	CRL								14
	CRh								5
	mCR					20	10	30
PR		16		1	8	0	2		1
HI/SD		37		13	13	11	10	8	4
	HI			13	13	13	10	7	4
	SD					0	0	1
Reference		11		25	12	22	26
